# Supplementary material for: Unlocking Nature’s Microbial Defenders: Genetic Mechanisms and Potential Against Monilinia spp. Pathogens
Source: Microorganisms. 2025 Apr 3;13(4):818. doi: 10.3390/microorganisms13040818 (PMC12029544; doi:10.3390/microorganisms13040818)
Supplement: Supplementary file 1 [file microorganisms-13-00818-s001.zip]

Archive with 1 entries (1 files):
- Table_Suplement.xlsx
