# Supplementary material for: Unlocking Nature’s Microbial Defenders: Genetic Mechanisms and Potential Against Monilinia spp. Pathogens
Source: Microorganisms. 2025 Apr 3;13(4):818. doi: 10.3390/microorganisms13040818 (PMC12029544; doi:10.3390/microorganisms13040818)
Supplement: Supplementary file 1 [file microorganisms-13-00818-s001.zip › Table_Suplement.xlsx]

## Sheet: Table S1-S8
Table S1. Predicted gene clusters involved in the synthesis of secondary metabolites in B. pumilus 202R2.
Cluster	Types	From	To	Correlated gene clusters known	Similarities	MIBIG BGC-ID
1	NRPS	1	10,077	surfactin	0.08	BGC0000433
2	HR-T2PKS,	62,203	120,094	micrococcin P1	0.08	BGC0000607
	betalactone, NRPS
3	NRPS, T1PKS	125,159	206,114	zwittermicin A	0.18	BGC0001059
4	NRPS	143,984	188,119	surfactin	0.39	BGC0000433
5	NRPS	176,347	204,56	lichenysin	0.5	BGC0000381
6	betalactone	230,8	263,106
7	RiPP-like	568,908	579,198
8	other	616,835	658,256	bacilysin	0.85	BGC0001184
9	T3PKS	780,221	821,321
10	terpene	859,81	881,684
11	NRP-metallophore, NRPS	879,948	931,675	bacillibactin / bacillibactin E /bacillibactin F	0.8	BGC0002695
12	betalactone	943,069	971,49	fengycin	0.53	BGC0001095
13	NI-siderophore,	1,646,019	1,683,675	schizokinen	0.6	BGC0002683
	terpene
14	RRE-containing	1,825,827	1,846,732
Table S2. Predicted gene clusters involved in the synthesis of secondary metabolites in B.pumilus 293R14.
Cluster	Types	From	To	Correlated gene clusters known	Similarities	MIBIG BGC-ID
1	betalactone	8,555	36,973	fengycin	0.53	BGC0001095
2	NRP-metallophore, NRPS	26,08	77,809	bacillibactin / bacillibactin E / bacillibactin F	0.8	BGC0002695
3	NRPS	157,877	241,579	lichenysin	0.85	BGC0000381
4	T1PKS, NRPS	172,305	253,263	zwittermicin A	0.18	BGC0001059
5	betalactone	267,97	300,276
6	other	299,928	341,349	bacilysin	0.85	BGC0001184
7	RiPP-like	373,73	384,02
8	NI-siderophore,	748,294	785,95	schizokinen	0.6	BGC0002683
	terpene
9	T3PKS	774,642	815,742
10	terpene	855,558	877,432
11	RRE-containing	927,897	948,802
Table S3. Predicted gene clusters involved in the synthesis of secondary metabolites in P. chlororaphis R212R1.
Cluster	Types	From	To	Correlated gene clusters known	Similarities	MIBIG BGC-ID
1	NRPS-like	1	31,047	fragin	0.25	BGC0001599
2	other	1	39,583	pyrrolnitrin	1	BGC0000924
3	NRPS	15,826	68,842	Pf-5 pyoverdine	0.18	BGC0000413
4	resorcinol,	16,735	115,733	Pf-5 pyoverdine	0.33	BGC0000413
	ranthipeptide, NRP-metallophore, NRPS
5	betalactone	20,506	43,758	fengycin	0.13	BGC0001095
6	hydrogen-cyanide	21,073	34,045	hydrogen cyanide	1	BGC0002345
7	RiPP-like	29,137	40,03
8	phenazine,	50,186	72,973	pyocyanine	1	BGC0000936
	hserlactone
9	redox-cofactor	59,653	81,821	lankacidin C	0.13	BGC0001100
10	RiPP-like	73,759	84,655
11	NAGGN	76,356	91,033
12	hserlactone	86,737	107,396
13	hserlactone	127,458	148,138
14	arylpolyene	132,49	176,11	APE Vf	0.45	BGC0000837
15	NRPS	144,887	194,939	neoantimycin	0.15	BGC0001919
16	hydrogen-cyanide	150,729	163,576
17	NI-siderophore	182,733	215,97	schizokinen	0.2	BGC0002683
18	RiPP-like	220,927	233,143
Table S4. Predicted gene clusters involved in the synthesis of secondary metabolites in B. velezensis 219R3.
Cluster	Types	From	To	Correlated gene clusters known	Similarities	MIBIG BGC-ID
1	NRPS	1	2,241
2	NRPS	1	2,716
3	NRPS	1	3,205	locillomycin / locillomycin B / locillomycin C	0.14	BGC0001005
4	NRPS	1	5,718
5	NRPS	1	9,001	surfactin	0.08	BGC0000433
6	NRPS	1	9,29	fengycin	0.13	BGC0001095
7	NRPS	1	13,272	fengycin	0.2	BGC0001095
8	NRPS	1	25,108	surfactin	0.43	BGC0000433
9	NRPS	7,615	35,381	surfactin	0.47	BGC0000433
10	transAT-PKS-like, NRPS-like, NRPS	11,743	48,094	locillomycin / locillomycin B / locillomycin C	0.5	BGC0001005
11	transAT-PKS	19,136	107,36	macrolactin H	1	BGC0000181
12	NRP-metallophore, NRPS, RiPP-like	73,51	125,304	bacillibactin	1	BGC0000309
13	transAT-PKS, T3PKS, NRPS	201,838	311,952	bacillaene	1	BGC0001089
14	NRPS, transAT-PKS ,betalactone	372,315	460,111	fengycin	0.8	BGC0001095
15	terpene	406,676	427,416
16	other	505,535	546,953	bacilysin	1	BGC0001184
17	PKS-like	510,767	552,011	butirosin A / butirosin B	0.07
18	transAT-PKS	538,112	644,285	difficidin	1	BGC0000176
19	T3PKS	803,529	844,629
20	terpene	905,865	927,748
21	NRPS	992,01	1,013,750	plipastatin	0.3	BGC0000407
Table S5. Predicted gene clusters involved in the synthesis of secondary metabolites in L. agricola R242R3.
Cluster	Types	From	To	Correlated gene clusters known	Similarities	MIBIG BGC-ID
1	T1PKS, NRPS	1	41,34
2	terpene	1	12,115
3	opine-like-metallophore	8,531	30,64	bacillopaline	0.25	BGC0002488
4	T3PKS	33,408	60,809
5	betalactone	523,083	538,821	fengycin	0.46	BGC0001095
Table S6. Predicted gene clusters involved in the synthesis of secondary metabolites in L. agricola 250R3.
Cluster	Types	From	To	Correlated gene clusters known	Similarities	MIBIG BGC-ID
1	betalactone	9,619	33,851	fengycin	0.46	BGC0001095
2	opine-like-metallophore	13,959	36,068	bacillopaline	0.25	BGC0002488
3	NRPS, T1PKS	37,027	89,019
4	T3PKS	93,052	134,134	bacillibactin / bacillibactin E / bacillibactin F	0.3	BGC0002695
5	terpene	617	21,438
Table S7. Predicted gene clusters involved in the synthesis of secondary metabolites in A. pullulans (1)R293V2.
Cluster	Types	From	To	Correlated gene clusters known	Similarities	MIBIG BGC-ID
1	terpene	1	12,496
2	NRPS-like	1	42,419
3	NRP-metallophore, NRPS	1	61,373
4	T1PKS	3,874	50,653
5	T3PKS	9,829	43,318
6	NRPS-like	19,621	62,748
7	NRPS	24,893	67,692
8	betalactone	27,835	57,65
9	T1PKS, NRPS	27,875	84,979	UNII-YC2Q1O94PT	1	BGC0001252
10	terpene	48,038	69,33
11	NRPS-like	55,759	101,87	choline	1	BGC0002276
12	NRPS-like	58,659	102,28
13	NRPS, betalactone	59,429	107,088	metachelin C / metachelin A / metachelin A-CE / metachelin B / dimerumic acid 11-mannoside / dimerumic acid	0.25	BGC0002710
14	NRPS-like	67,728	110,856
15	terpene	74,008	98,321
16	T1PKS	116,734	164,299	burnettramic acid A	0.22	BGC0001857
17	terpene	142,102	163,262
18	NRPS-like	217,393	262,767
19	NRPS-like	294,944	338,44
20	NRPS-like	395,159	438,101
21	NRPS-like	626,995	671,974
22	T1PKS	794,591	841,082	scytalone / T3HN	0.4	BGC0002161
23	NRPS-like	849,615	894,569
24	fungal-RiPP-like	873,864	935,49
Table S8. Predicted gene clusters involved in the synthesis of secondary metabolites in A. pullulans R293V5.
Cluster	Types	From	To	Correlated gene clusters known	Similarities	MIBIG BGC-ID
1	T1PKS, NRPS	5,08	62,606	UNII-YC2Q1O94PT	1	BGC0001252
2	NRPS-like	26,814	66,046
3	betalactone	27,802	57,615
4	T1PKS	37,986	84,477	scytalone / T3HN	0.4	BGC0002161
5	T1PKS	41,688	89,253	burnettramic acid A	0.22	BGC0001857
6	NRPS-like	47,303	90,165
7	NRP-metallophore, NRPS	56,287	119,55
8	terpene	75,256	96,705
9	NRPS-like	149,105	192,602
10	T1PKS	263,337	310,097
11	T1PKS, NRPS	303,249	355,272	chaetoglobosin A / chaetoglobosin C	0.85	BGC0000968
12	T1PKS	336,958	383,737
13	fungal-RiPP-like	359,613	420,964
14	NRPS-like	390,818	434,657	choline	1	BGC0002276
15	NRPS-like	449,877	493,383
16	NRPS-like	497,157	542,531
17	NRPS-like	534,017	577,836
18	betalactone, NRPS	578,174	625,833	metachelin C / metachelin A / metachelin A-CE / metachelin B / dimerumic acid 11-mannoside / dimerumic acid	0.25	BGC0002710
19	terpene	596,74	617,9
20	terpene	760,315	784,642
21	fungal-RiPP-like	798,414	860,1
22	terpene	946,756	968,471
23	NRPS-like	1,173,250	1,216,871
24	NRPS-like	1,174,687	1,218,164
25	NRPS-like	1,716,050	1,756,673
26	T1PKS	1,960,300	2,020,553	harziphilone / t22azaphilone / isoharziphilone-1 / isoharziphilone-2 / compound 4 / compound 1	0.5	BGC0002206

## Sheet: Table S9-S11
Table S9. Predicted virulence factors in Bacillus spp. isolates.
VFclass	Virulence factors	Related genes	B. pumilus		B. velezensis
			202R2	293R14	219R3
Adherence	Fibronectin-binding protein (Listeria)	fbpA	orf01335	orf00362	orf02657
	Flagella (Pseudomonas)	fliP	orf01266	orf00293	orf02731
Enzyme	Immune inhibitor A metalloproteinase	inhA	orf02794	orf01166	-
Immune	Hyaluronic acid (HA) capsule	hasB	-	-	-
evasion		hasC	-	-	orf02956
	Polyglutamic acid capsule	capA	orf02465	orf01494	orf01440
		capB	orf02467	orf01492	orf01442
		capC	orf02466	orf01493	orf01441
		capD	orf01637	orf00669	orf01011
	Polysaccharide capsule	Undetermined	orf02298; orf02300; orf02308; orf02442; orf02484; orf02688	orf01278; orf01475; orf01518; orf01651; orf01659; orf01661	orf00385; orf01282; orf01293; orf01294; orf01426; orf01489; orf01491; orf01492; orf01493; orf01750; orf02258
	Capsule (Acinetobacter)		-	orf02425	-
	Capsule (Streptococcus)	cps4I	-	-	orf01416
	LOS (Campylobacter)		-	-	orf03382
Iron	Bacillibactin	dhbA	orf02909	orf01054	orf03506
acquisition		dhbB	orf02912	orf01051	orf03503
		dhbC	orf02910	orf01053	orf03505
		dhbE	orf02911	orf01052	orf03504
		dhbF	orf02913	orf01050	orf03502
Regulation	CheA/CheY (Listeria)	cheY	orf01268	orf00295	orf02729; orf02897
	LisR/LisK (Listeria)	lisR	orf01586	orf00618	-
Secretion system	Type III secretion system (Chlamydia)	cdsN	orf01278	orf00305	orf02719
Toxin	Hemolysin III	hlyIII	orf00895	orf02886	orf00872
	Beta-hemolysin/cytolysin (Streptococcus)	acpC	-	orf02419	-
	Phytotoxin phaseolotoxin (Pseudomonas)	cysC1	-	-	orf02652
Acid resistance	Urease (Helicobacter)	ureB	-	-	orf01531
Antiphagocytosis	Capsular polysaccharide (Vibrio)	rmlB	orf02648	orf01318	-
		wcaJ	-	-	orf01284
	Capsule (Enterococcus)		-	-	orf02749
Cell surface components	GPL locus (Mycobacterium)	mbtH	-	-	orf03501
	Trehalose-recycling ABC transporter (Mycobacterium)	sugC	-	-	orf01079
Invasion	Flagella (Burkholderia)	fliQ	-	-	orf02732
	Lipoprotein promoting entry protein	lpeA	orf02243	orf01716	-
	(Listeria)
Iron uptake	Mycobactin	mbtH	orf02914	orf01049	-
	(Mycobacterium)
	Periplasmic binding protein-dependent ABC transport systems (Vibrio)	vctC	-	-	orf03720
	Pyoverdine (Pseudomonas)	pvdH	orf01780	orf00819	-
Lipid and fatty acid metabolism	Pantothenate synthesis	panD	orf00828	orf02825	-
	(Mycobacterium)
Peptidoglycan	OatA (Listeria)	oatA	orf02806	orf01155	-
modification
Stress	Catalase (Neisseria)	katA	-	-	orf02575
adaptation
Surface	Lipoprotein diacylglyceryl transferase	lgt	orf02353	orf01606	-
protein	(Listeria)
anchoring	Lipoprotein-specific signal peptidase II	lspA	orf01354	orf00383	orf02636
	(Listeria)
Table S10. Predicted virulence factors in P. chlororaphis R212R1 isolate.
VFclass	Virulence factors	Related genes	P. chlororaphis
			R212R1
Adherence	Flagella	fleN	orf02318
		fleQ	orf02293
		fleR	orf02295
		fleS	orf02294
		flgB	orf05227
		flgC	orf05228
		flgD	orf05229
		flgE	orf05230
		flgF	orf02264
		flgG	orf02265
		flgH	orf02266
		flgI	orf02267
		flgJ	orf02268
		flgK	orf02269
		flgL	orf02270
		flgM	orf05223
		flgN	orf05222
		flhA	orf02316
		flhB	orf02315
		flhF	orf02317
		fliA	orf02319
		fliC	orf02288
		fliD	orf02290
		fliE	orf02296
		fliF	orf02297
		fliG	orf02299
		fliH	orf02300
		fliI	orf02301
		fliJ	orf02302
		fliK	orf02306
		fliL	orf02307
		fliM	orf02308
		fliN	orf02310
		fliO	orf02311
		fliP	orf02312
		fliQ	orf02313
		fliR	orf02314
		fliS	orf02291
		fliT	orf02292
		motA	orf01291
		motB	orf01290
		motC	orf02324
		motD	orf02325
		motY	orf00360
	LPS O-antigen (P. aeruginosa)	Undetermined	orf04102
	Type IV pili biosynthesis	fimU	orf00902
		fimV	orf01590
		pilA	orf00942
		pilC	orf00941
		pilD	orf00940
		pilE	orf00908
		pilF	orf00266
		pilM	orf01396
		pilN	orf01395
		pilO	orf01394
		pilP	orf01393
		pilQ	orf01392
		pilR	orf00328; orf00910
		pilT	orf03311
		pilV	orf00904
		pilW	orf00905
		pilX	orf00906
		pilY1	orf00907
	Type IV pili twitching motility related proteins	chpA	orf03325
		chpC	orf03326
		pilG	orf03321
		pilH	orf03322
		pilI	orf03323
		pilJ	orf03324
	GroEL (Clostridium)	groEL	orf00984
	Polar flagella(Aeromonas)	cheV	orf04157
		maf-2	orf02286
Antimicrobial activity	Phenazines biosynthesis	phzA2	orf00061
		phzC1	orf00059
		phzD1	orf00058
		phzE1	orf00057
		phzF1	orf00056
		phzG1	orf00055
Antiphagocytosis	Alginate biosynthesis	alg44	orf04532
		alg8	orf04533
		algA	orf04523
		algC	orf04722
		algD	orf04534
		algE	orf04530
		algF	orf04524
		algG	orf04529
		algI	orf04526
		algJ	orf04525
		algK	orf04531
		algL	orf04527
		algX	orf04528
	Alginate regulation	algP / algR3	orf03546
		algQ	orf03549
		algR	orf03555
		algU	orf02724
		algW	orf02074
		mucA	orf02723
		mucB	orf02722
		mucD	orf02721
		mucP	orf04821
	Capsular polysaccharide (Vibrio)	rmlB	orf05118
	Capsule (Klebsiella)	uge	orf01070
Biosurfactant	Rhamnolipid biosynthesis	rhlA	orf03951
Enzyme	Non-hemolytic phospholipase C	plcN	orf02614
Iron uptake	Achromobactin biosynthesis	acsA	orf02625
	and transport	acsB	orf02624
		acsC	orf02623
		acsD	orf02620
		cbrA	orf02626
		cbrB	orf02627
		cbrC	orf02628
		cbrD	orf02629
	Pyochelin receptor	fptA	orf03181
	Pyoverdine receptors	fpvA	orf01150; orf03027; orf04518; orf06070
	Pyoverdine	pvdA	orf03039
		pvdD	orf03025
		pvdE	orf03028
		pvdF	orf03029
		pvdG	orf03022
		pvdH	orf02619; orf04133
		pvdI	orf03026; orf06064
		pvdJ	orf03024
		pvdL	orf00221; orf04143
		pvdM	orf03032
		pvdN	orf03031
		pvdO	orf03030
		pvdP	orf03033
		pvdQ	orf01175
		pvdS	orf04144
Protease	Alkaline protease	aprA	orf01874; orf02537
Quorum sensing	Acylhomoserine lactone synthase	hdtS	orf03834
	N-(3-oxo-hexanoyl)-Lhomoserine lactone QS system	ahlI	orf00139
		ahlR	orf00138
	N-(butanoyl)-L-homoserine lactone QS system	rhlI	orf03953
		rhlR	orf03952
Regulation	GacS/GacA two-component system	gacA	orf05745
		gacS	orf05253
	Carbon storage regulator A	csrA	orf01607
	(Legionella)
	Two-component system (Acinetobacter)	bfmR	orf02464
	Two-component system (Bordetella)	bvgA	orf00362; orf04182; orf04347
Secretion system	Hcp secretion island-1 encoded type VI secretion system (H-T6SS)	Undetermined	orf04686
		Undetermined	orf04685
		Undetermined	orf04684
		Undetermined	orf04681
		Undetermined	orf04679
		Undetermined	orf04678
		Undetermined	orf04677
		Undetermined	orf04675
		Undetermined	orf04674
		Undetermined	orf04673
		Undetermined	orf04669
		Undetermined	orf04668
		Undetermined	orf04667
		clpV1	orf04666
		fha1	orf04676
		hcp1	orf04672
		icmF1	orf04680
		ppkA	orf04683
		pppA	orf04682
		vgrG1	orf04665; orf05370; orf06186
	P. syringae TTSS effectors	hopAJ2	orf00789
		hopAN1	orf04323
		hopJ1	orf02060
	EPS type II secretion system (Vibrio)	epsE	orf00079
	Mxi-Spa TTSS effectors controlled by MxiE (Shigella)	ipaH	orf05701
	T4SS effectors (Coxiella)	phnB	orf04122
Toxin	Exolysin	exlA	orf04181
		exlB	orf04179
	Hydrogen cyanide production	hcnA	orf01784
		hcnB	orf01783
		hcnC	orf01782
	TccC-type insecticidal toxins	Undetermined	-
	Alpha-hemolysin (Escherichia)	hlyB	orf03125
	RTX toxin (Vibrio)	rtxB	orf02816
	The repeat in toxin (RTX) (Aeromonas)	rtxE	orf02814
Biofilm formation	AdeFGH efflux pump/transport autoinducer (Acinetobacter)	adeF	orf00735
		adeG	orf00736; orf03222
	PNAG (Polysaccharide poly-N-acetylglucosamine)	pgaC	orf05168
	(Acinetobacter)
Copper uptake	Copper exporter	ctpV	orf05908
	(Mycobacterium)
Efflux pump	AcrAB (Klebsiella)	acrB	orf02462
Glycosylation system	O-linked flagellar glycosylation (Campylobacter)	pseB	orf02280
Immune evasion	Capsule (Acinetobacter)		orf01069; orf02281; orf02282; orf02284; orf05212
	Capsule (Streptococcus)	cps2L	orf05117
	LPS glucosylation (Shigella)	gtrA	orf00314
		gtrB	orf00315
Invasion	Invasion of brain endothelial cells (Ibes) (Escherichia)	ibeC	orf01149
Lipid and fatty acid	Isocitrate lyase (Mycobacterium)	icl	orf02965
metabolism
Magnesium uptake	Mg2+ transport (Salmonella)	mgtB	orf03042
Others	O-antigen (Yersinia)		orf02272; orf02273
Serum resistance	LPS rfb locus (Klebsiella)	rmlC	orf05116
Stress adaptation	Catalase-peroxidase (Mycobacterium)	katG	orf03077
	Catalase (Neisseria)	katA	orf00681
	Manganese transport system (Neisseria)	mntB	orf04916
	SodCI (Salmonella)	sodCI	orf06119
Table S11. Predicted virulence factors in L. agricola isolates.
VFclass	Virulence factors	Related genes	L. agricola
			R242R3	250R3
Adherence	Flagella (Pseudomonas)	fliP	orf00745	orf03655
	Polar flagella (Aeromonas)	flmH	orf00791	orf02923; orf03701
		nueB	-	orf02915
	Streptococcal lipoprotein rotamase A (Streptococcus)	slrA	orf03443	orf03044
Immune evasion	B. cereus exo-polysaccharide (BPS)	bpsC	orf00299	-
	Capsule (Acinetobacter)		orf00236	-
	Capsule (Staphylococcus)		orf00300	-
	LOS (Campylobacter)		orf03360	orf04186
Regulation	CheA/CheY (Listeria)	cheY	orf00747; orf03412	orf03156; orf03657
	LisR/LisK (Listeria)	lisR	orf02096	orf00485
Secretion system	T6SS-II (Klebsiella)		orf00185	orf02873
	Type III secretion system (Chlamydia)	cdsN	orf00758	orf03668
Toxin	Hemolysin III	hlyIII	orf02132	orf00522
	Hemolytic enterotoxin HBL	hblA	-	orf00882
		hblC	-	orf00884
		hblD	-	orf00883
	Hemolysin (Clostridium)		orf00985	orf01859
	Phytotoxin phaseolotoxin (Pseudomonas)	cysC1	orf03454	orf03033
Antiphagocytosis	Capsule (Enterococcus)		orf00725	orf03635
	Capsule (Klebsiella)		orf00226	-
Cell surface components	Trehalose-recycling ABC transporter (Mycobacterium)	sugC	-	orf01504
Glycosylation system	O-linked flagellar glycosylation (Campylobacter)	pseB	-	orf02928
Intracellular survival	Lipoate protein ligase A1(Listeria)	lplA1	orf02780	orf03795
Iron uptake	Achromobactin biosynthesis and transport (Pseudomonas)	cbrC	orf00483	orf01161
		cbrD	orf00484; orf01896; orf02350; orf03371	orf01162; orf01293; orf02441; orf04863
	Heme biosynthesis (Haemophilus)	hemL	orf03592	orf00791
	Periplasmic binding protein-dependent ABC transport systems (Vibrio)	vctC	orf03865	orf03552
Lipid and fatty acid metabolism	Pantothenate synthesis (Mycobacterium)	panD	orf02664	orf00994
Peptidoglycan modification	OatA (Listeria)	oatA	-	orf00665
Serum resistance and immune evastion	LPS (Francisella)	wbtI	orf00227	-
Stress adaptation	Catalase (Neisseria)	katA	orf03300	orf03722
Surface protein anchoring	Lipoprotein diacylglyceryl transferase (Listeria)	lgt	orf02764	orf04987
